# Supplementary material for: Comparison of Homo-Polyimide Films Derived from Two Isomeric Bis-Benzimidazole Diamines
Source: Molecules. 2023 Jun 21;28(13):4889. doi: 10.3390/molecules28134889 (PMC10343788; doi:10.3390/molecules28134889)
Supplement: Supplementary file 1 [file molecules-28-04889-s001.zip]

Archive with 1 entries (1 files):
- molecules-2445142-supplementary.pdf
